# Supplementary material for: Diaqua­bis­(5-methyl-1,2-oxazole-3-car­box­yl­ato-κ2 N,O 3)cobalt(II) dihydrate
Source: Acta Crystallogr Sect E Struct Rep Online. 2011 Dec 21;68(Pt 1):m69. doi: 10.1107/S1600536811053414 (PMC3254332; doi:10.1107/S1600536811053414)
Supplement: Supplementary file 2 [file e-68-00m69-Isup2.hkl]

# 
# h,k,l, Fc-squared, Fo-squared, sigma(Fo-squared) and status flag 
# 
data_I
_shelx_title ' wy in P2(1)/n' 
_shelx_refln_list_code          4 
_shelx_F_calc_maximum      126.92 
_exptl_crystal_F_000       394.00 
_reflns_d_resolution_high  0.8410 
 
loop_ 
 _symmetry_equiv_pos_as_xyz 
 'x, y, z' 
 '-x+1/2, y+1/2, -z+1/2' 
 '-x, -y, -z' 
 'x-1/2, -y-1/2, z-1/2' 
 
_cell_length_a     5.2605 
_cell_length_b    18.5284 
_cell_length_c     8.0773 
_cell_angle_alpha  90.000 
_cell_angle_beta  103.707 
_cell_angle_gamma  90.000 
 
_shelx_F_squared_multiplier     1.000 
 
loop_ 
 _refln_index_h 
 _refln_index_k 
 _refln_index_l 
 _refln_F_squared_calc 
 _refln_F_squared_meas 
 _refln_F_squared_sigma 
 _refln_observed_status 
   2   0   0     1511.74     1632.57     56.51 o 
   4   0   0      334.43      306.98     17.06 o 
   6   0   0      130.86      138.40     12.09 o 
   1   1   0     1491.59     1476.23     30.85 o 
   2   1   0     2061.92     2162.61     45.47 o 
   3   1   0      262.30      240.39      8.24 o 
   4   1   0      584.26      577.95     13.32 o 
   5   1   0     1010.50     1002.35     31.60 o 
   6   1   0       20.20       21.70      2.90 o 
   0   2   0     3984.96     3459.08     97.44 o 
   1   2   0      256.98      240.11      5.92 o 
   2   2   0     1905.16     1927.55     40.66 o 
   3   2   0      647.28      684.90     13.63 o 
   4   2   0      656.29      629.34     14.41 o 
   5   2   0       31.89       28.48      2.79 o 
   6   2   0       29.02       31.82      4.19 o 
   1   3   0     2117.74     2125.19     39.68 o 
   2   3   0       25.52       23.16      1.46 o 
   3   3   0      544.32      541.24     10.93 o 
   4   3   0      159.57      157.99      4.27 o 
   5   3   0      159.55      147.80      5.75 o 
   6   3   0       20.86       31.64      5.32 o 
   0   4   0     1797.51     1708.53     69.11 o 
   1   4   0      751.56      731.11     14.08 o 
   2   4   0     2033.30     1960.06     41.33 o 
   3   4   0      390.69      412.55      9.16 o 
   4   4   0      402.83      404.20      8.78 o 
   5   4   0       46.57       51.79      3.47 o 
   1   5   0     2438.10     2375.25     44.23 o 
   2   5   0       10.97       14.46      1.19 o 
   3   5   0      764.26      796.51     15.76 o 
   4   5   0      292.15      287.46      6.59 o 
   5   5   0      119.51      122.42      4.41 o 
   0   6   0      201.05      201.88      6.92 o 
   1   6   0     3159.42     3009.02     55.90 o 
   2   6   0     1606.17     1641.97     31.08 o 
   3   6   0      216.93      211.05      5.05 o 
   4   6   0      216.72      219.63      5.84 o 
   5   6   0       65.07       62.05      3.39 o 
   1   7   0     1750.56     1705.85     34.25 o 
   2   7   0      380.69      399.94      8.28 o 
   3   7   0     1524.75     1514.51     29.03 o 
   4   7   0      315.36      303.38      7.06 o 
   5   7   0      119.12      122.80      5.01 o 
   0   8   0      292.82      310.11     17.74 o 
   1   8   0       78.83      103.43      2.97 o 
   2   8   0     4448.86     4810.14     95.41 o 
   3   8   0      155.69      165.33      4.88 o 
   4   8   0      326.73      325.78      7.99 o 
   5   8   0       36.71       32.39      3.81 o 
   1   9   0     1750.94     1748.57     35.33 o 
   2   9   0      401.43      367.92      8.47 o 
   3   9   0     1211.73     1215.52     28.92 o 
   4   9   0      391.94      412.21      9.79 o 
   5   9   0        9.50        7.00      2.22 o 
   0  10   0      733.98      644.56     20.76 o 
   1  10   0       55.01       47.33      2.66 o 
   2  10   0      655.24      674.37     14.61 o 
   3  10   0       40.60       35.44      2.67 o 
   4  10   0      385.86      403.35     11.09 o 
   5  10   0       50.46       57.69      4.15 o 
   1  11   0      593.36      576.81     12.55 o 
   2  11   0       29.28       31.81      2.09 o 
   3  11   0     1065.05     1090.52     26.32 o 
   4  11   0      100.72      105.20      4.64 o 
   5  11   0        2.79        5.18      2.06 o 
   0  12   0       54.30       42.26      4.74 o 
   1  12   0      645.22      684.71     14.82 o 
   2  12   0      276.62      262.07      6.76 o 
   3  12   0        0.21        0.79      1.43 o 
   4  12   0      574.73      572.31     20.97 o 
   5  12   0        7.65       10.40      2.38 o 
   1  13   0      712.62      688.68     18.43 o 
   2  13   0        0.19        1.57      1.35 o 
   3  13   0      113.03      112.78      6.24 o 
   4  13   0       48.35       42.90      3.90 o 
   0  14   0     2107.69     2100.32     64.74 o 
   1  14   0      249.76      261.13      7.31 o 
   2  14   0      129.98      130.64      4.35 o 
   3  14   0       31.60       27.50      2.39 o 
   4  14   0      188.92      194.36      8.69 o 
   1  15   0      404.15      392.37     10.95 o 
   2  15   0       11.56       14.52      2.10 o 
   3  15   0      115.51      132.01      5.02 o 
   4  15   0       25.74       23.90      2.96 o 
   0  16   0     2891.08     2808.14     86.23 o 
   1  16   0      137.70      134.07      6.48 o 
   2  16   0      320.74      340.86      9.43 o 
   3  16   0       37.39       34.51      3.02 o 
   4  16   0       19.42       23.00      4.86 o 
   1  17   0      227.31      229.83      7.04 o 
   2  17   0        8.51        4.79      2.17 o 
   3  17   0      155.62      171.28      6.23 o 
   0  18   0      258.75      244.22     10.53 o 
   1  18   0        0.40        0.07      1.85 o 
   2  18   0      475.65      466.46     14.22 o 
   3  18   0       60.66       50.50      3.70 o 
   1  19   0      379.50      358.72     10.05 o 
   2  19   0        0.78        1.65      1.91 o 
   3  19   0        5.24        3.31      2.68 o 
   0  20   0       92.83       93.68      6.80 o 
   1  20   0      635.45      617.32     15.71 o 
   2  20   0       67.59       70.68      4.33 o 
   1  21   0      108.80      111.29      6.18 o 
   0  22   0       77.84       70.92      9.56 o 
  -5   0   1      398.98      415.14     15.52 o 
  -3   0   1     2447.81     2493.53     66.55 o 
  -1   0   1     8153.41     7297.30    190.44 o 
   1   0   1     7962.53     7303.17    190.16 o 
   3   0   1       56.22       66.46      3.18 o 
   5   0   1       22.55       24.05      5.61 o 
  -6   1   1      197.46      172.94     11.74 o 
  -5   1   1       45.87       47.38      2.53 o 
  -4   1   1     1205.24     1134.79     22.04 o 
  -3   1   1       13.65       16.59      1.30 o 
  -2   1   1      261.22      268.51      5.61 o 
  -1   1   1      283.32      304.96      6.00 o 
   0   1   1     5930.67     5754.50    198.91 o 
   1   1   1      455.14      503.23      9.63 o 
   2   1   1      174.40      153.71      3.76 o 
   3   1   1      111.51      106.41      2.99 o 
   4   1   1     1250.64     1226.48     26.65 o 
   5   1   1       14.55       19.08      2.55 o 
  -6   2   1       20.86       25.14      5.42 o 
  -5   2   1      176.21      180.33      4.91 o 
  -4   2   1       35.44       34.19      2.02 o 
  -3   2   1     1056.02     1023.16     19.80 o 
  -2   2   1       95.22      103.18      2.62 o 
  -1   2   1     7815.90     7318.22    144.02 o 
   0   2   1     3222.67     2996.14     72.20 o 
   1   2   1     1087.13     1046.59     19.66 o 
   2   2   1      698.39      751.63     15.50 o 
   3   2   1      235.17      229.03      5.21 o 
   4   2   1        3.68        3.49      1.39 o 
   5   2   1      305.20      304.01      9.56 o 
  -6   3   1       40.08       31.92      5.80 o 
  -5   3   1      268.67      260.49      6.41 o 
  -4   3   1      326.45      330.26      7.39 o 
  -3   3   1      180.12      181.71      4.39 o 
  -2   3   1     1493.85     1434.54     28.86 o 
  -1   3   1      681.04      738.83     14.12 o 
   0   3   1     2187.60     1987.39     39.19 o 
   1   3   1      218.27      222.39      5.21 o 
   2   3   1     2451.12     2398.84     45.01 o 
   3   3   1       62.32       66.29      2.32 o 
   4   3   1      554.93      531.17     12.40 o 
   5   3   1        3.12        3.59      2.08 o 
  -6   4   1       41.04       37.66      6.36 o 
  -5   4   1      232.08      240.12      7.87 o 
  -4   4   1       47.77       48.60      2.36 o 
  -3   4   1      528.76      483.46     10.53 o 
  -2   4   1       57.84       62.27      1.98 o 
  -1   4   1        6.51       10.33      0.97 o 
   0   4   1       48.42       42.12      1.95 o 
   1   4   1     2001.00     1991.64     37.20 o 
   2   4   1      554.24      628.30     13.85 o 
   3   4   1     1598.68     1582.03     30.25 o 
   4   4   1       26.40       27.30      2.09 o 
   5   4   1      385.42      389.55     15.97 o 
  -6   5   1      168.80      142.42     15.49 o 
  -5   5   1        1.02        0.75      1.34 o 
  -4   5   1       13.07       13.52      1.56 o 
  -3   5   1      175.86      182.38      4.45 o 
  -2   5   1     3265.83     3377.55     63.16 o 
  -1   5   1     2085.97     2158.84     40.09 o 
   0   5   1     4015.06     3599.58     79.97 o 
   1   5   1       54.39       67.61      1.90 o 
   2   5   1     1458.69     1494.16     28.37 o 
   3   5   1        3.16        1.36      1.01 o 
   4   5   1       88.34       94.30      3.65 o 
   5   5   1        3.64        4.54      2.10 o 
  -5   6   1      239.29      226.99      6.78 o 
  -4   6   1      153.30      153.70      5.61 o 
  -3   6   1      632.24      646.63     13.07 o 
  -2   6   1      555.53      642.78     12.69 o 
  -1   6   1      296.82      274.90      6.11 o 
   0   6   1      309.88      269.84      7.10 o 
   1   6   1     1373.60     1394.74     28.02 o 
   2   6   1      851.58      893.44     19.52 o 
   3   6   1     1597.80     1631.38     31.09 o 
   4   6   1      577.61      557.51     17.10 o 
   5   6   1      149.12      152.19      6.74 o 
  -5   7   1       48.92       53.68      2.98 o 
  -4   7   1      573.91      561.19     11.66 o 
  -3   7   1      177.79      174.79      4.41 o 
  -2   7   1     5281.22     5294.81    105.08 o 
  -1   7   1      580.79      650.97     13.63 o 
   0   7   1      207.11      251.70      6.71 o 
   1   7   1      145.32      165.04      3.78 o 
   2   7   1     2585.38     2640.34     52.83 o 
   3   7   1        2.54        1.90      1.03 o 
   4   7   1       73.39       80.84      3.39 o 
   5   7   1       23.70       31.23      3.46 o 
  -5   8   1      219.92      227.89      7.31 o 
  -4   8   1       67.08       74.71      3.27 o 
  -3   8   1      357.48      353.47      7.76 o 
  -2   8   1       10.68       11.94      1.35 o 
  -1   8   1     3289.83     3485.42     69.43 o 
   0   8   1      214.11      203.97      5.32 o 
   1   8   1     1085.50     1150.89     22.05 o 
   2   8   1      430.22      450.75      9.33 o 
   3   8   1      313.91      299.97      6.80 o 
   4   8   1       69.92       73.25      3.75 o 
   5   8   1      189.61      196.63     14.05 o 
  -5   9   1        2.59        1.07      2.06 o 
  -4   9   1     1012.73     1027.37     21.66 o 
  -3   9   1       55.80       71.21      3.01 o 
  -2   9   1      901.37      882.94     18.61 o 
  -1   9   1       54.63       67.38      2.76 o 
   0   9   1     1083.69     1021.58     26.70 o 
   1   9   1      700.47      756.21     14.82 o 
   2   9   1      865.58      865.58     17.02 o 
   3   9   1      201.35      194.42      5.28 o 
   4   9   1       51.29       46.88      3.14 o 
   5   9   1       19.43       15.69      2.92 o 
  -5  10   1      195.36      193.14      7.82 o 
  -4  10   1       37.85       36.73      2.90 o 
  -3  10   1      682.72      706.86     17.60 o 
  -2  10   1      323.03      387.60      8.98 o 
  -1  10   1       57.24       38.48      1.95 o 
   0  10   1       91.60       86.18      3.33 o 
   1  10   1     1534.86     1493.07     30.49 o 
   2  10   1        6.44        6.94      1.24 o 
   3  10   1     1015.68     1045.18     21.98 o 
   4  10   1      200.59      208.24      6.85 o 
   5  10   1       53.76       58.67      4.82 o 
  -5  11   1       69.87       58.99      4.50 o 
  -4  11   1       48.94       48.35      2.89 o 
  -3  11   1      158.16      160.01     10.40 o 
  -2  11   1     1117.06     1242.23     25.88 o 
  -1  11   1       14.77        7.80      1.23 o 
   0  11   1     2556.49     2437.66     51.62 o 
   1  11   1      162.17      168.39      4.55 o 
   2  11   1       87.25       90.55      3.27 o 
   3  11   1       63.12       60.30      3.77 o 
   4  11   1      417.30      427.16     11.76 o 
   5  11   1       33.16       40.44      4.34 o 
  -5  12   1       20.47       21.57      3.23 o 
  -4  12   1       30.56       29.30      2.42 o 
  -3  12   1      357.75      376.16     10.51 o 
  -2  12   1       28.68       30.34      2.17 o 
  -1  12   1      640.90      582.01     15.50 o 
   0  12   1       61.98       59.97      3.12 o 
   1  12   1        4.81        1.11      1.04 o 
   2  12   1        2.32        2.69      1.26 o 
   3  12   1     1847.89     1931.14     45.18 o 
   4  12   1       11.75       12.00      2.27 o 
  -5  13   1       16.86       14.53      3.84 o 
  -4  13   1      143.01      161.14      5.30 o 
  -3  13   1      108.48      109.29      4.10 o 
  -2  13   1      450.99      482.20     11.15 o 
  -1  13   1      298.32      260.57      7.16 o 
   0  13   1      611.24      558.02     13.30 o 
   1  13   1      133.85      146.71      4.78 o 
   2  13   1      579.88      624.27     13.89 o 
   3  13   1       65.71       66.69      6.68 o 
   4  13   1      492.47      506.38     13.78 o 
  -4  14   1        5.32        3.24      1.89 o 
  -3  14   1      154.33      159.01      6.09 o 
  -2  14   1        1.82        1.52      1.41 o 
  -1  14   1     1143.40     1140.99     25.75 o 
   0  14   1       78.72       79.12      5.29 o 
   1  14   1      801.77      773.15     18.06 o 
   2  14   1      418.09      405.47      9.74 o 
   3  14   1       14.43       12.75      2.14 o 
   4  14   1       13.04        7.41      2.20 o 
  -4  15   1      375.05      407.62     20.07 o 
  -3  15   1      293.60      295.35      7.96 o 
  -2  15   1        2.58        2.53      1.82 o 
  -1  15   1       54.85       49.41      2.99 o 
   0  15   1     1039.50     1006.67     23.00 o 
   1  15   1       13.69       11.45      1.94 o 
   2  15   1      180.86      189.37      6.08 o 
   3  15   1       24.86       26.97      3.31 o 
   4  15   1      197.86      191.49      7.03 o 
  -4  16   1       10.03       14.15      2.40 o 
  -3  16   1      518.34      555.01     14.99 o 
  -2  16   1        5.01        3.37      1.98 o 
  -1  16   1      692.16      685.11     16.49 o 
   0  16   1        6.92        4.58      1.58 o 
   1  16   1      880.11      870.43     23.31 o 
   2  16   1        0.68        2.50      1.64 o 
   3  16   1        3.03        1.24      2.17 o 
  -3  17   1        0.44       -0.93      1.94 o 
  -2  17   1      444.13      467.06     12.24 o 
  -1  17   1       17.18       23.34      2.43 o 
   0  17   1       60.65       68.33      6.34 o 
   1  17   1       30.23       32.32      2.69 o 
   2  17   1      280.90      292.42      8.59 o 
   3  17   1        2.87       -1.88      2.20 o 
  -3  18   1      171.48      182.48      9.82 o 
  -2  18   1        9.84       10.54      2.91 o 
  -1  18   1      776.05      781.91     18.83 o 
   0  18   1      226.88      220.44      6.90 o 
   1  18   1       94.73       91.03      4.36 o 
   2  18   1       24.02       15.80      2.33 o 
   3  18   1      137.00      135.95      9.20 o 
  -3  19   1        5.55        4.31      3.27 o 
  -2  19   1      264.93      268.60      8.46 o 
  -1  19   1        3.52        3.06      1.85 o 
   0  19   1       95.92       91.32      4.54 o 
   1  19   1       18.46       19.05      2.45 o 
   2  19   1      477.92      486.73     14.91 o 
  -2  20   1        0.14        4.09      3.07 o 
  -1  20   1       30.13       31.86      3.03 o 
   0  20   1        6.95        7.83      2.11 o 
   1  20   1      320.82      313.17     13.35 o 
   2  20   1       30.45       25.27      3.40 o 
  -1  21   1      176.73      182.76      6.69 o 
   0  21   1      453.75      440.55     16.40 o 
   1  21   1       17.92       20.19      3.14 o 
  -6   0   2        1.17       -1.50      3.10 o 
  -4   0   2     2629.17     2600.60     69.39 o 
  -2   0   2     1480.98     1396.56     37.46 o 
   0   0   2     1863.87     1964.81     51.52 o 
   2   0   2        9.12        5.90      0.89 o 
   4   0   2       37.35       43.99      4.44 o 
  -6   1   2       49.46       41.35      4.31 o 
  -5   1   2      134.28      126.55      5.15 o 
  -4   1   2        0.00       -1.36      1.88 o 
  -3   1   2     1535.64     1475.38     28.07 o 
  -2   1   2      131.65      129.55      3.31 o 
  -1   1   2     2650.86     2676.70     76.97 o 
   0   1   2      248.89      243.44      5.50 o 
   1   1   2     7241.85     6813.33    140.69 o 
   2   1   2       43.38       46.91      1.59 o 
   3   1   2     1826.07     1812.58     41.73 o 
   4   1   2       22.49       20.21      2.29 o 
   5   1   2       49.07       56.83      3.95 o 
  -6   2   2       63.68       65.21      5.34 o 
  -5   2   2       33.58       35.06      3.03 o 
  -4   2   2     1047.79      997.02     19.58 o 
  -3   2   2      191.41      176.83      4.26 o 
  -2   2   2     2270.96     2262.09     42.52 o 
  -1   2   2     3556.10     3601.84     78.38 o 
   0   2   2      657.25      673.48     16.64 o 
   1   2   2     2374.48     2500.83     52.09 o 
   2   2   2      558.27      514.48     10.19 o 
   3   2   2      724.28      711.40     17.22 o 
   4   2   2      450.33      452.25     16.18 o 
   5   2   2      134.51      127.65      5.77 o 
  -6   3   2       62.62       59.22      4.20 o 
  -5   3   2        7.98        7.47      2.10 o 
  -4   3   2        0.14       -1.51      1.07 o 
  -3   3   2      582.32      580.20     11.63 o 
  -2   3   2        9.78       10.59      0.89 o 
  -1   3   2    16109.60    14205.14    411.43 o 
   0   3   2      241.18      231.47      6.15 o 
   1   3   2        4.10       15.99      1.74 o 
   2   3   2      332.28      393.10      8.00 o 
   3   3   2     1340.08     1342.65     28.98 o 
   4   3   2       10.72       10.91      1.94 o 
   5   3   2      223.86      215.83     16.91 o 
  -6   4   2      213.39      196.26      9.71 o 
  -5   4   2       10.80       12.24      2.33 o 
  -4   4   2      149.45      147.59      4.36 o 
  -3   4   2      931.68      956.05     19.85 o 
  -2   4   2     1619.70     1679.37     31.83 o 
  -1   4   2     6393.14     6255.71    217.28 o 
   0   4   2      544.29      551.14     12.83 o 
   1   4   2       23.32       23.00      1.04 o 
   2   4   2     3451.43     3467.12     64.41 o 
   3   4   2      117.43      128.16      4.03 o 
   4   4   2      593.69      551.57     24.73 o 
   5   4   2        4.42        2.99      1.95 o 
  -6   5   2        6.70       -0.40      6.32 o 
  -5   5   2      414.28      415.92     10.31 o 
  -4   5   2       64.17       65.89      2.67 o 
  -3   5   2     1201.95     1224.79     23.61 o 
  -2   5   2       41.80       34.17      2.14 o 
  -1   5   2     1060.00     1055.01     24.35 o 
   0   5   2     2327.09     2081.82     64.58 o 
   1   5   2     5395.79     5453.16    112.82 o 
   2   5   2       70.05       64.51      2.12 o 
   3   5   2      142.29      130.65      4.09 o 
   4   5   2      276.69      261.58     12.85 o 
   5   5   2       99.95       93.39      4.90 o 
  -6   6   2      124.13      130.72     15.02 o 
  -5   6   2      166.88      164.89      5.74 o 
  -4   6   2       59.94       63.07      3.00 o 
  -3   6   2      301.03      295.43      6.59 o 
  -2   6   2     1418.16     1514.09     32.16 o 
  -1   6   2       71.78       53.07      1.74 o 
   0   6   2     1973.59     1727.54     32.13 o 
   1   6   2      373.32      411.48      8.30 o 
   2   6   2     1828.00     1821.31     34.29 o 
   3   6   2      263.58      264.98      6.90 o 
   4   6   2      143.75      150.91      6.41 o 
   5   6   2       54.23       58.80      7.38 o 
  -5   7   2      588.72      615.98     21.72 o 
  -4   7   2      217.56      223.96      5.58 o 
  -3   7   2      359.84      329.18      7.73 o 
  -2   7   2       25.17       29.50      1.55 o 
  -1   7   2     1526.45     1377.69     27.67 o 
   0   7   2      316.51      297.71      6.92 o 
   1   7   2      181.87      172.93      4.03 o 
   2   7   2      142.52      152.30      4.63 o 
   3   7   2       63.69       67.27      7.12 o 
   4   7   2       48.41       45.73      4.81 o 
   5   7   2      445.76      444.77     23.40 o 
  -5   8   2       22.16       17.12      2.62 o 
  -4   8   2      139.53      150.67      4.55 o 
  -3   8   2       19.28       26.54      3.32 o 
  -2   8   2      375.19      376.37     12.08 o 
  -1   8   2       78.57       88.04      3.07 o 
   0   8   2     3068.57     2775.95     51.92 o 
   1   8   2      105.38       99.87      2.94 o 
   2   8   2      637.76      654.29     13.91 o 
   3   8   2       85.78       85.26      4.72 o 
   4   8   2      110.15      119.62      7.26 o 
   5   8   2       18.72       21.95      4.13 o 
  -5   9   2      512.34      514.12     18.32 o 
  -4   9   2       21.19       22.20      2.06 o 
  -3   9   2      161.04      168.86      4.81 o 
  -2   9   2        0.86        1.53      0.94 o 
  -1   9   2     1322.57     1233.14     23.42 o 
   0   9   2      193.07      185.25      5.56 o 
   1   9   2       86.52       63.42      2.18 o 
   2   9   2       96.45       92.37      2.90 o 
   3   9   2      148.36      160.58      5.44 o 
   4   9   2       11.17        9.23      2.49 o 
   5   9   2      268.13      276.68     19.54 o 
  -5  10   2       16.99       16.47      2.49 o 
  -4  10   2      110.58      126.36      7.41 o 
  -3  10   2        0.10       -0.07      1.22 o 
  -2  10   2      236.17      230.34      5.90 o 
  -1  10   2      158.85      181.96      4.29 o 
   0  10   2     2731.03     2633.33     51.21 o 
   1  10   2      387.75      439.11      9.75 o 
   2  10   2      271.04      267.87      6.64 o 
   3  10   2      163.90      164.08      5.60 o 
   4  10   2      599.64      547.94     17.45 o 
  -5  11   2      120.87      126.62      5.30 o 
  -4  11   2      140.69      136.66      5.16 o 
  -3  11   2      467.05      520.11     13.58 o 
  -2  11   2        5.49        3.49      1.55 o 
  -1  11   2     1741.59     1720.14     45.52 o 
   0  11   2      189.71      192.03      5.00 o 
   1  11   2      687.48      665.38     14.32 o 
   2  11   2       33.27       32.60      2.09 o 
   3  11   2      303.21      321.29      9.31 o 
   4  11   2       89.43       96.70      7.98 o 
  -5  12   2        0.53        0.48      1.90 o 
  -4  12   2      245.35      263.64      8.05 o 
  -3  12   2       43.38       44.06      2.77 o 
  -2  12   2      344.75      339.58     14.15 o 
  -1  12   2      612.49      575.02     12.49 o 
   0  12   2     1174.36     1114.47     28.46 o 
   1  12   2        0.31       -0.66      1.23 o 
   2  12   2      361.68      369.44      8.86 o 
   3  12   2       70.88       71.21      3.95 o 
   4  12   2      607.83      615.14     26.44 o 
  -5  13   2        9.05        9.32      2.36 o 
  -4  13   2        5.25        3.60      1.94 o 
  -3  13   2      442.72      483.68     11.46 o 
  -2  13   2        4.57        6.60      1.60 o 
  -1  13   2     1817.63     1740.01     38.19 o 
   0  13   2       93.90       88.05      4.03 o 
   1  13   2      379.68      406.67      9.45 o 
   2  13   2       76.03       68.97      3.68 o 
   3  13   2      445.54      448.56     12.22 o 
   4  13   2       54.37       50.55      3.59 o 
  -4  14   2      472.52      484.70     13.67 o 
  -3  14   2      188.82      191.51      6.43 o 
  -2  14   2      199.59      210.69      6.02 o 
  -1  14   2       54.19       51.80      4.20 o 
   0  14   2      505.06      465.05     11.51 o 
   1  14   2        1.69        2.36      1.40 o 
   2  14   2      399.23      406.61     11.26 o 
   3  14   2        0.00       -0.60      1.74 o 
   4  14   2       65.80       67.64      4.25 o 
  -4  15   2        0.06        0.51      1.96 o 
  -3  15   2      308.01      309.86      8.31 o 
  -2  15   2       15.46       14.37      3.17 o 
  -1  15   2        3.13        4.45      1.62 o 
   0  15   2        6.83        6.96      1.60 o 
   1  15   2      986.25      958.38     22.12 o 
   2  15   2       89.32       78.50      4.94 o 
   3  15   2      425.28      427.07     12.04 o 
  -4  16   2      126.20      139.94      6.36 o 
  -3  16   2       32.43       26.78      4.79 o 
  -2  16   2     1132.15     1169.85     29.16 o 
  -1  16   2       13.55       11.39      1.89 o 
   0  16   2       41.14       42.11      2.85 o 
   1  16   2       45.26       38.27      2.82 o 
   2  16   2       52.03       66.85      4.52 o 
   3  16   2        5.86        6.32      2.49 o 
  -3  17   2      137.62      143.26      7.72 o 
  -2  17   2       88.64       88.66      5.25 o 
  -1  17   2       76.20       73.03      3.88 o 
   0  17   2      165.81      150.21      5.24 o 
   1  17   2      230.45      215.63      6.79 o 
   2  17   2      133.15      131.88      6.16 o 
   3  17   2      331.69      328.71     11.32 o 
  -3  18   2        0.15        2.15      2.40 o 
  -2  18   2      463.14      475.41     12.59 o 
  -1  18   2      112.40      106.82      6.71 o 
   0  18   2        6.46        7.90      1.84 o 
   1  18   2        0.10        0.44      1.85 o 
   2  18   2      467.32      458.39     14.54 o 
  -3  19   2      171.84      192.85      7.96 o 
  -2  19   2       20.46       22.78      3.13 o 
  -1  19   2      321.39      320.71     15.47 o 
   0  19   2       60.46       52.07      4.19 o 
   1  19   2      302.26      306.05      9.92 o 
   2  19   2       24.73       23.20      3.46 o 
  -2  20   2      111.33      130.64      5.52 o 
  -1  20   2        2.89        2.70      2.01 o 
   0  20   2      152.16      148.35      5.72 o 
   1  20   2       12.86        8.10      2.24 o 
  -1  21   2      179.79      179.64      6.64 o 
   0  21   2      181.85      181.51      6.56 o 
   1  21   2      298.53      282.53      8.81 o 
  -5   0   3      150.61      164.15     11.06 o 
  -3   0   3     3077.15     2876.10     76.58 o 
  -1   0   3      460.48      453.72     25.69 o 
   1   0   3     1114.95      937.08     33.34 o 
   3   0   3      821.51      839.91     30.83 o 
   5   0   3       60.26       64.05      8.54 o 
  -6   1   3        2.25       -0.12      2.20 o 
  -5   1   3       27.31       22.61      3.29 o 
  -4   1   3      617.39      587.63     15.48 o 
  -3   1   3       16.98       19.17      1.28 o 
  -2   1   3      342.22      331.80      7.61 o 
  -1   1   3       71.57      100.90      3.87 o 
   0   1   3     1064.49     1126.06     21.30 o 
   1   1   3      601.25      632.76     13.84 o 
   2   1   3     3537.99     3555.25     74.09 o 
   3   1   3       54.59       49.95      3.10 o 
   4   1   3      339.14      330.48     10.11 o 
   5   1   3        0.46       -0.97      1.84 o 
  -6   2   3        3.51       -1.65      2.17 o 
  -5   2   3       89.83       89.16      4.71 o 
  -4   2   3        0.55       -0.42      1.83 o 
  -3   2   3     1787.08     1799.17     34.07 o 
  -2   2   3      332.42      356.95      8.16 o 
  -1   2   3      580.87      610.43     13.22 o 
   0   2   3       27.74       31.76      1.44 o 
   1   2   3      149.57      137.92      3.75 o 
   2   2   3      416.32      431.81      9.96 o 
   3   2   3     1121.25     1116.71     28.42 o 
   4   2   3        2.57        3.19      1.76 o 
   5   2   3      116.07      106.24      5.48 o 
  -6   3   3      107.38      112.51      5.67 o 
  -5   3   3       48.86       48.61      3.59 o 
  -4   3   3      464.67      463.44     19.30 o 
  -3   3   3      953.35     1011.51     19.63 o 
  -2   3   3     2566.15     2577.90     53.56 o 
  -1   3   3      491.05      543.63     11.04 o 
   0   3   3     2898.01     3076.05     63.32 o 
   1   3   3     1374.02     1502.00     31.77 o 
   2   3   3      697.46      687.88     15.26 o 
   3   3   3      120.19      139.55      5.26 o 
   4   3   3       48.31       49.03      3.40 o 
   5   3   3        2.07        1.12      1.85 o 
  -6   4   3        0.74        3.15      2.43 o 
  -5   4   3      364.56      349.94     14.28 o 
  -4   4   3        0.19       -1.64      1.21 o 
  -3   4   3      652.50      669.07     13.29 o 
  -2   4   3      940.57      977.47     22.52 o 
  -1   4   3      744.43      703.76     17.26 o 
   0   4   3      667.60      747.40     16.22 o 
   1   4   3     1946.29     1984.50     41.58 o 
   2   4   3        0.00       -0.18      0.79 o 
   3   4   3      726.54      709.44     18.88 o 
   4   4   3        7.05        4.23      1.77 o 
   5   4   3       77.26       69.19      5.48 o 
  -6   5   3      212.16      226.95      9.01 o 
  -5   5   3      172.19      181.70      8.97 o 
  -4   5   3      251.56      251.34      6.70 o 
  -3   5   3      108.49      105.67      3.52 o 
  -2   5   3     4681.64     4897.65    101.09 o 
  -1   5   3     1350.79     1418.58     36.91 o 
   0   5   3      236.12      204.66      5.64 o 
   1   5   3     1155.16     1204.11     25.74 o 
   2   5   3      392.19      376.38      8.95 o 
   3   5   3     1342.05     1361.23     34.45 o 
   4   5   3      231.62      217.95      8.62 o 
   5   5   3       25.02       30.69      3.23 o 
  -5   6   3      371.02      393.49     19.02 o 
  -4   6   3      244.49      231.25      8.69 o 
  -3   6   3       37.03       30.64      1.71 o 
  -2   6   3     1657.45     1797.85     34.20 o 
  -1   6   3     3323.52     3337.90     78.09 o 
   0   6   3       94.30       86.26      4.48 o 
   1   6   3     2437.24     2408.07     45.07 o 
   2   6   3      248.81      251.88      6.49 o 
   3   6   3       72.11       67.68      4.18 o 
   4   6   3       44.39       44.15      3.41 o 
   5   6   3      253.32      250.49     19.21 o 
  -5   7   3      104.43      109.49      5.76 o 
  -4   7   3      126.51      126.64      4.65 o 
  -3   7   3      107.80      122.35      3.52 o 
  -2   7   3       47.02       37.59      2.07 o 
  -1   7   3       86.20       94.50      2.66 o 
   0   7   3     1133.57     1011.01     24.57 o 
   1   7   3      119.63      134.94      3.86 o 
   2   7   3      391.61      395.65      9.49 o 
   3   7   3      217.02      204.98      7.71 o 
   4   7   3      393.83      346.65     29.16 o 
  -5   8   3       33.93       39.43      3.85 o 
  -4   8   3       18.87       18.41      2.18 o 
  -3   8   3      181.29      197.07      5.56 o 
  -2   8   3      192.13      214.39      7.77 o 
  -1   8   3     4705.21     4455.86     82.66 o 
   0   8   3      144.89      177.06      4.21 o 
   1   8   3      496.80      498.91     10.17 o 
   2   8   3       20.98       19.90      1.74 o 
   3   8   3      130.73      134.14      5.27 o 
   4   8   3        0.39       -1.15      1.93 o 
  -5   9   3       46.23       37.32      5.22 o 
  -4   9   3      255.46      288.55     11.02 o 
  -3   9   3       22.63       21.01      2.16 o 
  -2   9   3       11.61        7.86      1.22 o 
  -1   9   3      189.07      197.89      4.96 o 
   0   9   3      623.43      546.33     14.91 o 
   1   9   3      475.04      450.46      9.96 o 
   2   9   3      501.64      510.70     13.96 o 
   3   9   3      974.22      961.24     28.16 o 
   4   9   3      382.96      376.77     15.77 o 
  -5  10   3      200.03      203.78      8.23 o 
  -4  10   3       11.06        8.21      1.94 o 
  -3  10   3      199.29      212.12      6.61 o 
  -2  10   3      231.75      261.86      6.60 o 
  -1  10   3      845.49      834.95     16.29 o 
   0  10   3       15.25       11.51      1.17 o 
   1  10   3     1645.38     1608.82     30.71 o 
   2  10   3       37.84       37.48      2.83 o 
   3  10   3      231.68      245.28      7.47 o 
   4  10   3        3.14        2.13      2.59 o 
  -5  11   3        6.45        9.23      2.71 o 
  -4  11   3      309.12      328.93      9.49 o 
  -3  11   3      125.75      128.74     10.15 o 
  -2  11   3      854.10      952.79     20.22 o 
  -1  11   3      184.99      164.13      6.61 o 
   0  11   3     1679.73     1569.73     29.74 o 
   1  11   3       39.41       48.15      2.38 o 
   2  11   3       57.15       55.13      3.57 o 
   3  11   3      128.49      136.89      6.82 o 
   4  11   3      552.11      577.03     37.13 o 
  -5  12   3      245.67      252.38     12.23 o 
  -4  12   3       38.43       36.74      3.10 o 
  -3  12   3       47.95       46.84      4.93 o 
  -2  12   3      121.93      117.24      6.45 o 
  -1  12   3     1451.88     1360.97     36.39 o 
   0  12   3       49.64       54.07      3.74 o 
   1  12   3      312.01      290.68      7.14 o 
   2  12   3       16.21       13.31      1.91 o 
   3  12   3      297.85      303.87      8.99 o 
   4  12   3        1.27        1.22      2.40 o 
  -4  13   3      473.42      470.85     12.88 o 
  -3  13   3       10.65        9.08      2.09 o 
  -2  13   3      230.40      242.68      6.50 o 
  -1  13   3        5.12        5.89      1.41 o 
   0  13   3     1965.64     1913.21     41.85 o 
   1  13   3      115.99      104.81      3.96 o 
   2  13   3       70.09       70.32      3.83 o 
   3  13   3       16.06       15.19      2.30 o 
   4  13   3       79.21       72.24      5.50 o 
  -4  14   3       55.30       51.74      7.14 o 
  -3  14   3      848.17      908.41     22.52 o 
  -2  14   3      326.97      308.14      7.89 o 
  -1  14   3       37.88       37.13      2.55 o 
   0  14   3       17.17       15.45      2.23 o 
   1  14   3      248.79      260.52      7.35 o 
   2  14   3      165.14      165.55      5.96 o 
   3  14   3      332.15      357.79     10.44 o 
  -4  15   3      178.82      202.06     10.53 o 
  -3  15   3       33.92       33.17      3.17 o 
  -2  15   3      331.66      333.42      9.12 o 
  -1  15   3      154.27      135.37      4.76 o 
   0  15   3       15.87       11.21      3.21 o 
   1  15   3       13.20       14.35      2.38 o 
   2  15   3     1715.93     1698.33     44.46 o 
   3  15   3        0.19        0.75      2.09 o 
  -4  16   3        0.48       -0.21      2.68 o 
  -3  16   3      517.82      557.24     19.84 o 
  -2  16   3        0.27        1.49      1.78 o 
  -1  16   3        1.62        0.67      1.52 o 
   0  16   3        9.50       10.45      1.79 o 
   1  16   3      402.40      402.41     13.30 o 
   2  16   3        0.61        2.38      2.65 o 
   3  16   3      128.74      120.92     10.84 o 
  -3  17   3        6.61        9.11      2.64 o 
  -2  17   3      358.08      375.75     10.34 o 
  -1  17   3        7.84        3.91      1.76 o 
   0  17   3       80.56       71.60      3.75 o 
   1  17   3       52.05       47.92      3.89 o 
   2  17   3      605.84      599.40     21.40 o 
  -3  18   3      103.00      123.96      6.23 o 
  -2  18   3        6.93        8.10      2.53 o 
  -1  18   3      266.65      258.23      7.83 o 
   0  18   3        0.04       -0.35      1.62 o 
   1  18   3       43.97       43.98      3.95 o 
   2  18   3       37.35       35.93      3.83 o 
  -2  19   3      335.00      335.97     11.33 o 
  -1  19   3       53.83       52.75      6.11 o 
   0  19   3      200.46      203.72      6.74 o 
   1  19   3       14.39       11.49      3.48 o 
  -2  20   3       54.87       58.86      6.24 o 
  -1  20   3       94.43       80.33      6.18 o 
   0  20   3       50.98       48.21      3.42 o 
   1  20   3      175.55      179.29      8.94 o 
  -6   0   4        0.70       -0.17      3.87 o 
  -4   0   4      648.69      596.83     30.90 o 
  -2   0   4     2606.02     2749.59     91.90 o 
   0   0   4      133.16      138.68      4.72 o 
   2   0   4     1637.56     1657.16     58.60 o 
   4   0   4      646.40      625.70     24.80 o 
  -6   1   4        4.31        2.68      2.50 o 
  -5   1   4       31.05       22.79      2.76 o 
  -4   1   4      246.65      231.61      7.37 o 
  -3   1   4      903.06      906.48     23.73 o 
  -2   1   4       26.56       15.76      1.70 o 
  -1   1   4     1762.63     1802.36     34.04 o 
   0   1   4       35.88       37.87      1.55 o 
   1   1   4     2085.54     2202.34     53.88 o 
   2   1   4      299.98      291.82      8.81 o 
   3   1   4      685.08      644.95     17.52 o 
   4   1   4       97.06      106.63      5.55 o 
  -6   2   4      175.78      174.18      7.00 o 
  -5   2   4       51.52       44.60      3.50 o 
  -4   2   4      354.95      332.49      9.67 o 
  -3   2   4      153.43      149.41      5.25 o 
  -2   2   4        3.34        3.37      1.26 o 
  -1   2   4       38.63       36.61      1.47 o 
   0   2   4     3488.29     3770.12     70.05 o 
   1   2   4      311.70      309.77      7.44 o 
   2   2   4      275.37      280.45      8.58 o 
   3   2   4      127.24      119.51      4.94 o 
   4   2   4      328.19      320.35     11.39 o 
  -6   3   4        8.48        9.34      2.72 o 
  -5   3   4      359.93      344.77     17.45 o 
  -4   3   4        1.23        1.14      1.68 o 
  -3   3   4      761.69      697.95     17.98 o 
  -2   3   4      640.76      688.96     15.13 o 
  -1   3   4     2309.32     2423.88     54.90 o 
   0   3   4       35.13       32.11      1.46 o 
   1   3   4      152.16      152.74      4.24 o 
   2   3   4      236.06      242.45      7.62 o 
   3   3   4       70.36       86.80      4.22 o 
   4   3   4       15.14        9.52      2.41 o 
  -6   4   4      258.26      247.82     14.95 o 
  -5   4   4       25.52       22.59      2.82 o 
  -4   4   4      168.56      160.84      5.82 o 
  -3   4   4        5.91        4.89      1.66 o 
  -2   4   4      316.54      298.61      7.25 o 
  -1   4   4      101.69       94.06      3.26 o 
   0   4   4      790.20      789.53     16.97 o 
   1   4   4      577.28      596.60     13.42 o 
   2   4   4      760.87      740.53     19.49 o 
   3   4   4        0.82        0.58      1.44 o 
   4   4   4      190.66      198.08      8.05 o 
  -5   5   4      315.09      303.65     12.73 o 
  -4   5   4        0.03       -1.44      1.61 o 
  -3   5   4      526.27      522.27     13.91 o 
  -2   5   4       22.43       31.89      1.88 o 
  -1   5   4      746.63      770.87     15.12 o 
   0   5   4       29.67       37.20      1.66 o 
   1   5   4      304.44      289.86      7.18 o 
   2   5   4      296.39      305.53      9.22 o 
   3   5   4      178.94      191.18      6.75 o 
   4   5   4       10.16        7.70      2.08 o 
  -5   6   4       22.80       16.76      2.61 o 
  -4   6   4      130.37      131.08      5.85 o 
  -3   6   4       16.72       16.77      2.10 o 
  -2   6   4     3548.09     3589.89     74.51 o 
  -1   6   4       59.68       65.76      2.38 o 
   0   6   4        5.35        2.20      0.58 o 
   1   6   4      499.31      531.98     12.22 o 
   2   6   4     1196.81     1217.20     30.84 o 
   3   6   4        6.86        6.64      1.83 o 
   4   6   4       73.25       70.23      6.46 o 
  -5   7   4       70.15       70.84      6.49 o 
  -4   7   4      104.41      105.36      4.69 o 
  -3   7   4      197.79      204.90      5.73 o 
  -2   7   4      384.87      398.40     12.59 o 
  -1   7   4      224.57      213.59      5.17 o 
   0   7   4      160.33      171.84      4.16 o 
   1   7   4     1482.78     1441.29     30.93 o 
   2   7   4      106.39      100.59      4.41 o 
   3   7   4      763.12      730.44     19.73 o 
   4   7   4       45.27       37.65      4.79 o 
  -5   8   4        0.44       -0.43      3.33 o 
  -4   8   4      300.11      297.03     14.46 o 
  -3   8   4        2.10        1.01      1.32 o 
  -2   8   4     1359.48     1436.10     36.69 o 
  -1   8   4      133.29      130.68      3.90 o 
   0   8   4     2520.38     2439.59     49.11 o 
   1   8   4       84.56       89.40      3.32 o 
   2   8   4      167.35      172.69      6.06 o 
   3   8   4       32.67       26.15      2.67 o 
   4   8   4       28.55       23.72      3.29 o 
  -5   9   4      122.45      127.66      7.88 o 
  -4   9   4       40.31       38.55      3.66 o 
  -3   9   4      190.05      212.24      6.56 o 
  -2   9   4      535.36      548.78     12.75 o 
  -1   9   4      144.44      125.44      7.23 o 
   0   9   4        0.65        1.37      0.74 o 
   1   9   4     1093.54     1053.58     26.82 o 
   2   9   4        0.93        0.74      1.12 o 
   3   9   4      692.20      697.75     24.76 o 
   4   9   4       15.04       14.62      2.89 o 
  -5  10   4      106.19      107.83      8.09 o 
  -4  10   4      464.82      464.41     20.78 o 
  -3  10   4        8.05        6.20      1.72 o 
  -2  10   4      536.16      572.92     22.71 o 
  -1  10   4      112.33      109.63      4.17 o 
   0  10   4      870.45      889.62     19.47 o 
   1  10   4      325.50      324.99      8.22 o 
   2  10   4      201.79      198.99      6.35 o 
   3  10   4       15.26       13.90      4.58 o 
   4  10   4      208.56      208.06     10.70 o 
  -5  11   4      216.80      219.23     21.10 o 
  -4  11   4        9.44        7.73      2.91 o 
  -3  11   4      161.02      157.71      8.51 o 
  -2  11   4        4.83        3.22      1.63 o 
  -1  11   4      803.18      722.65     18.12 o 
   0  11   4      117.34      124.51      3.64 o 
   1  11   4      171.30      187.86      6.03 o 
   2  11   4      161.72      165.89      6.95 o 
   3  11   4       82.29       90.36      5.65 o 
   4  11   4       19.54       22.59      3.44 o 
  -5  12   4       11.06       12.48      3.09 o 
  -4  12   4      243.18      241.10     15.62 o 
  -3  12   4       27.55       20.63      2.81 o 
  -2  12   4        3.32        1.37      1.60 o 
  -1  12   4        0.19        1.42      1.23 o 
   0  12   4     1117.95     1075.93     22.48 o 
   1  12   4      109.85      106.12      4.88 o 
   2  12   4       87.89       91.86      5.70 o 
   3  12   4        3.51        2.01      2.32 o 
  -4  13   4        0.72        0.91      2.24 o 
  -3  13   4      624.88      621.28     20.02 o 
  -2  13   4       67.77       63.16      3.64 o 
  -1  13   4      329.40      332.95      9.64 o 
   0  13   4       45.18       35.48      2.47 o 
   1  13   4      107.36      113.57      5.07 o 
   2  13   4       13.34       14.03      2.38 o 
   3  13   4      129.09      117.04      6.33 o 
  -4  14   4      185.70      189.59      8.15 o 
  -3  14   4       53.85       52.31      7.08 o 
  -2  14   4       91.40       93.46      4.87 o 
  -1  14   4      171.21      168.34      5.38 o 
   0  14   4      291.80      271.25      7.55 o 
   1  14   4       75.71       78.16      6.20 o 
   2  14   4      309.79      297.23      9.00 o 
   3  14   4       10.33        9.20      2.95 o 
  -4  15   4       25.20       21.74      3.46 o 
  -3  15   4      262.60      272.42      9.76 o 
  -2  15   4       13.69       12.85      2.48 o 
  -1  15   4      196.00      191.16      5.97 o 
   0  15   4        7.10        5.13      1.94 o 
   1  15   4      777.68      717.22     20.25 o 
   2  15   4       21.86       21.98      2.96 o 
   3  15   4      115.92      119.34     10.75 o 
  -3  16   4        0.91        2.09      2.34 o 
  -2  16   4      445.94      452.06     13.67 o 
  -1  16   4        4.52        4.19      1.69 o 
   0  16   4       51.17       60.78     11.30 o 
   1  16   4       12.17       14.97      2.61 o 
   2  16   4      385.61      391.95     12.67 o 
  -3  17   4       48.65       56.06      5.72 o 
  -2  17   4       25.64       22.41      4.28 o 
  -1  17   4      524.15      497.21     12.74 o 
   0  17   4        0.02       -1.25      1.80 o 
   1  17   4      430.92      451.08     16.81 o 
   2  17   4        0.00        0.95      2.20 o 
  -3  18   4        0.43       -0.14      2.45 o 
  -2  18   4      154.89      158.06      8.38 o 
  -1  18   4      130.67      131.33      5.99 o 
   0  18   4      149.91      143.72      6.37 o 
   1  18   4       29.28       25.50      3.30 o 
  -2  19   4       37.89       29.91      4.09 o 
  -1  19   4      206.30      204.25      7.93 o 
   0  19   4       11.16       11.71      2.70 o 
   1  19   4       12.13       20.59      4.59 o 
  -5   0   5      113.33       98.10     13.59 o 
  -3   0   5      330.22      320.16     17.78 o 
  -1   0   5     3497.82     3952.13    104.36 o 
   1   0   5       75.32       74.34      5.08 o 
   3   0   5      357.66      357.24     15.57 o 
  -5   1   5        3.83        2.41      2.03 o 
  -4   1   5      403.21      380.66     10.90 o 
  -3   1   5       96.24       99.01      4.24 o 
  -2   1   5      782.46      759.40     19.23 o 
  -1   1   5        5.70        5.70      0.91 o 
   0   1   5     2098.53     2305.22     43.16 o 
   1   1   5      241.94      272.76      8.29 o 
   2   1   5       33.47       32.11      2.76 o 
   3   1   5       25.50       31.21      2.90 o 
   4   1   5      208.21      203.53      7.68 o 
  -5   2   5      169.71      156.49      7.07 o 
  -4   2   5       59.71       65.36      3.84 o 
  -3   2   5       99.75      108.06      4.51 o 
  -2   2   5       50.24       44.33      2.79 o 
  -1   2   5     1128.23     1151.56     22.77 o 
   0   2   5        1.71       -0.06      0.80 o 
   1   2   5      819.32      848.80     22.06 o 
   2   2   5      199.24      202.25      6.93 o 
   3   2   5      454.79      444.72     13.12 o 
   4   2   5       18.30       17.16      2.64 o 
  -5   3   5        9.03        7.29      2.25 o 
  -4   3   5      145.88      133.67      5.31 o 
  -3   3   5       83.81       82.25      3.98 o 
  -2   3   5      564.76      605.13     19.60 o 
  -1   3   5      111.84      116.03      3.15 o 
   0   3   5     1168.40     1201.83     23.02 o 
   1   3   5       84.59       83.51      3.92 o 
   2   3   5        1.94        3.43      2.00 o 
   3   3   5        0.06       -0.47      1.57 o 
   4   3   5      298.55      306.67     10.20 o 
  -5   4   5      129.42      118.65      5.40 o 
  -4   4   5      122.36      124.46      5.70 o 
  -3   4   5        9.28       11.66      2.03 o 
  -2   4   5     1082.44     1152.58     28.37 o 
  -1   4   5      611.54      573.02     13.15 o 
   0   4   5       67.04       73.66      3.40 o 
   1   4   5     1061.73     1096.02     27.96 o 
   2   4   5        8.19        5.98      1.77 o 
   3   4   5      338.70      327.66     10.32 o 
   4   4   5       20.68       16.34      3.65 o 
  -5   5   5       69.10       64.97      4.20 o 
  -4   5   5      245.32      251.30      8.06 o 
  -3   5   5      104.16       95.08      4.36 o 
  -2   5   5      972.50     1037.10     25.79 o 
  -1   5   5      384.41      435.96     10.93 o 
   0   5   5        8.96       13.91      2.23 o 
   1   5   5        0.14       -1.78      1.19 o 
   2   5   5     1064.40     1078.11     28.00 o 
   3   5   5       40.87       37.30      3.31 o 
   4   5   5      141.78      145.22      7.31 o 
  -5   6   5      126.80      140.71      8.56 o 
  -4   6   5       16.67       17.79      2.49 o 
  -3   6   5      819.88      843.83     22.56 o 
  -2   6   5      121.48      126.76      5.13 o 
  -1   6   5      299.96      317.38      9.06 o 
   0   6   5        3.71        5.25      1.18 o 
   1   6   5      616.94      607.47     16.42 o 
   2   6   5      469.56      450.55     13.04 o 
   3   6   5       67.67       87.61      4.77 o 
   4   6   5       63.68       65.70      4.94 o 
  -5   7   5        6.18        4.90      2.54 o 
  -4   7   5      135.74      127.68      9.12 o 
  -3   7   5        2.54        0.38      1.85 o 
  -2   7   5      338.29      356.80     15.90 o 
  -1   7   5       26.09       28.61      2.00 o 
   0   7   5      581.28      564.95     13.01 o 
   1   7   5      186.28      191.61      5.53 o 
   2   7   5     1933.61     1975.87     49.37 o 
   3   7   5      132.60      132.82      5.69 o 
   4   7   5        4.43        2.74      2.42 o 
  -5   8   5      149.79      160.32     16.18 o 
  -4   8   5       19.56       18.55      2.94 o 
  -3   8   5     2420.55     2550.61     61.36 o 
  -2   8   5       20.22       21.33      1.98 o 
  -1   8   5       79.00       90.53      5.86 o 
   0   8   5       59.90       63.38      3.32 o 
   1   8   5      179.57      193.01      5.59 o 
   2   8   5       34.57       36.75      3.16 o 
   3   8   5      174.12      184.90      7.02 o 
  -5   9   5      103.93      105.82      6.39 o 
  -4   9   5      107.53      103.33      6.17 o 
  -3   9   5      133.10      121.38      6.49 o 
  -2   9   5      580.57      588.38     20.24 o 
  -1   9   5      262.83      266.99      9.17 o 
   0   9   5      401.08      416.45     11.85 o 
   1   9   5       10.73       10.43      1.52 o 
   2   9   5     1079.19     1054.16     27.49 o 
   3   9   5        0.11       -0.02      1.99 o 
  -5  10   5      106.65      106.31      6.20 o 
  -4  10   5        4.80        5.77      2.56 o 
  -3  10   5      451.80      459.46     17.21 o 
  -2  10   5       29.29       30.29      2.55 o 
  -1  10   5      517.78      497.22     18.56 o 
   0  10   5      120.86      116.91      5.60 o 
   1  10   5      167.90      174.16      5.32 o 
   2  10   5       29.72       25.60      3.15 o 
   3  10   5      153.97      139.95      6.79 o 
  -4  11   5      513.58      528.90     29.91 o 
  -3  11   5       44.51       52.48      6.45 o 
  -2  11   5       35.92       36.17      2.76 o 
  -1  11   5        4.40        4.88      1.62 o 
   0  11   5      340.88      355.22      9.02 o 
   1  11   5       40.47       45.68      3.29 o 
   2  11   5      206.91      201.36     10.21 o 
   3  11   5        9.58       10.35      3.56 o 
  -4  12   5      128.42      133.43      6.62 o 
  -3  12   5       27.75       30.86      3.46 o 
  -2  12   5      383.78      412.13     13.23 o 
  -1  12   5       88.06       88.44      4.88 o 
   0  12   5        0.53        1.78      1.38 o 
   1  12   5      965.93      941.50     25.45 o 
   2  12   5       33.04       31.99      4.08 o 
   3  12   5       89.65       78.21     15.57 o 
  -4  13   5      229.65      241.91     13.69 o 
  -3  13   5        0.17       -1.62      2.09 o 
  -2  13   5       21.94       28.27      3.06 o 
  -1  13   5        7.67        8.77      3.60 o 
   0  13   5      729.44      674.90     23.03 o 
   1  13   5      214.14      205.31      8.83 o 
   2  13   5        2.07       -0.44      1.99 o 
  -4  14   5        5.24        7.54      2.91 o 
  -3  14   5      156.28      178.18      9.93 o 
  -2  14   5       15.27       15.17      2.37 o 
  -1  14   5      256.64      253.33      8.42 o 
   0  14   5      148.34      137.63      7.29 o 
   1  14   5      144.39      136.96      5.95 o 
   2  14   5        3.85        2.80      3.08 o 
  -3  15   5        4.32       -1.42      3.64 o 
  -2  15   5      678.34      669.06     22.69 o 
  -1  15   5       17.85       16.73      2.50 o 
   0  15   5      128.37      110.24     10.34 o 
   1  15   5      191.32      188.23      7.38 o 
   2  15   5      111.28      112.70     10.12 o 
  -3  16   5       66.11       79.98      8.69 o 
  -2  16   5       10.46        9.14      2.57 o 
  -1  16   5      740.76      721.09     34.14 o 
   0  16   5        1.56        4.26      2.72 o 
   1  16   5       55.88       54.51      4.11 o 
  -2  17   5      251.81      238.69      8.80 o 
  -1  17   5        0.27        0.05      3.56 o 
   0  17   5      268.93      272.66     15.81 o 
   1  17   5       33.63       33.49      4.47 o 
  -2  18   5        9.64       10.80      3.03 o 
  -1  18   5      130.40      116.49     19.28 o 
   0  18   5        0.59        1.95      3.40 o 
  -4   0   6      221.86      203.85     10.06 o 
  -2   0   6      597.68      645.83     24.90 o 
   0   0   6      733.31      757.96     28.09 o 
   2   0   6        5.10        1.85      2.40 o 
  -5   1   6      146.62      140.66      6.21 o 
  -4   1   6       31.09       24.42      2.65 o 
  -3   1   6       65.23       64.64      3.74 o 
  -2   1   6        0.02       -0.87      1.49 o 
  -1   1   6     1614.08     1635.47     39.38 o 
   0   1   6       23.74       31.34      2.52 o 
   1   1   6        1.88        2.97      1.52 o 
   2   1   6       16.06       14.04      2.24 o 
   3   1   6      228.86      226.96      8.16 o 
  -5   2   6      105.41      105.07      5.28 o 
  -4   2   6      140.18      145.46      6.72 o 
  -3   2   6       63.04       55.67      3.50 o 
  -2   2   6      294.17      282.11      8.39 o 
  -1   2   6       45.56       48.81      2.88 o 
   0   2   6     1595.20     1662.83     41.34 o 
   1   2   6      251.98      253.45      8.17 o 
   2   2   6      120.36      128.62      5.44 o 
   3   2   6       44.85       50.30      3.86 o 
  -5   3   6      230.74      236.09     14.81 o 
  -4   3   6       59.96       55.39      4.15 o 
  -3   3   6      557.30      554.24     15.01 o 
  -2   3   6        5.78        4.51      1.72 o 
  -1   3   6       12.54       15.66      1.91 o 
   0   3   6       63.60       69.07      3.99 o 
   1   3   6      805.42      794.79     21.04 o 
   2   3   6        8.35        7.76      1.97 o 
   3   3   6      150.13      154.68      6.43 o 
  -5   4   6        0.98        0.84      2.09 o 
  -4   4   6       71.97       70.52      4.23 o 
  -3   4   6       18.95       21.75      2.65 o 
  -2   4   6      310.87      308.18      9.10 o 
  -1   4   6       13.51       12.41      1.83 o 
   0   4   6     1125.84     1196.25     30.34 o 
   1   4   6       27.50       32.76      3.48 o 
   2   4   6      769.14      757.89     20.66 o 
   3   4   6      107.48      102.43      6.00 o 
  -5   5   6       74.13       67.62      4.46 o 
  -4   5   6        3.04        2.90      2.03 o 
  -3   5   6      263.97      283.88     10.31 o 
  -2   5   6       19.15       20.04      2.35 o 
  -1   5   6      890.81      915.56     22.75 o 
   0   5   6       82.27       77.78      3.83 o 
   1   5   6      239.70      234.37     11.67 o 
   2   5   6       41.42       36.20      3.22 o 
   3   5   6      170.98      185.07      8.26 o 
  -5   6   6        9.38        6.36      2.72 o 
  -4   6   6      147.78      149.27     10.11 o 
  -3   6   6      566.88      579.04     16.08 o 
  -2   6   6      588.79      630.76     16.61 o 
  -1   6   6       21.47       23.98      2.97 o 
   0   6   6       11.42       13.88      3.19 o 
   1   6   6       25.26       26.92      2.65 o 
   2   6   6      596.59      626.36     17.55 o 
   3   6   6       26.47       25.18      2.96 o 
  -5   7   6       54.70       51.26      7.40 o 
  -4   7   6       15.19       10.56      2.43 o 
  -3   7   6      279.08      306.12     12.62 o 
  -2   7   6       30.87       32.65      2.73 o 
  -1   7   6      250.10      271.53      8.38 o 
   0   7   6       17.49       18.69      2.54 o 
   1   7   6     1088.32     1081.61     28.11 o 
   2   7   6       41.61       48.89      3.65 o 
   3   7   6      131.07      144.78      6.26 o 
  -5   8   6        9.32        7.60      2.81 o 
  -4   8   6      359.57      356.74     13.08 o 
  -3   8   6       31.03       29.33      2.91 o 
  -2   8   6      632.51      693.74     22.61 o 
  -1   8   6      196.89      199.60     11.86 o 
   0   8   6       91.13       83.37      3.93 o 
   1   8   6       61.44       64.77      4.02 o 
   2   8   6      176.32      191.05      7.14 o 
   3   8   6       10.22        6.49      2.25 o 
  -4   9   6        2.54        8.24      2.78 o 
  -3   9   6      408.01      403.26     13.05 o 
  -2   9   6        0.18       -2.05      1.43 o 
  -1   9   6      122.95      130.95      5.87 o 
   0   9   6        5.13        6.91      1.92 o 
   1   9   6      841.28      854.55     22.77 o 
   2   9   6        3.91        3.69      1.96 o 
   3   9   6      128.14      119.62      6.45 o 
  -4  10   6      426.02      429.61     21.31 o 
  -3  10   6      443.13      442.48     14.25 o 
  -2  10   6       72.92       77.24      4.69 o 
  -1  10   6        2.30        1.22      1.54 o 
   0  10   6      172.19      157.07      7.29 o 
   1  10   6        0.01        0.98      1.69 o 
   2  10   6      228.55      211.15      8.56 o 
  -4  11   6       55.17       63.85      5.03 o 
  -3  11   6      204.15      208.26      8.35 o 
  -2  11   6       33.24       42.79      9.88 o 
  -1  11   6      355.12      388.18     16.25 o 
   0  11   6       90.26       91.36      5.14 o 
   1  11   6      192.36      194.36      7.93 o 
   2  11   6       28.61       30.78      5.50 o 
  -4  12   6       90.81      102.82      6.42 o 
  -3  12   6        0.08        0.60      2.41 o 
  -2  12   6       21.40       15.25      3.56 o 
  -1  12   6       75.58       80.43      7.19 o 
   0  12   6     1070.03     1037.51     33.38 o 
   1  12   6       26.93       24.08      3.12 o 
   2  12   6      181.16      186.55      8.16 o 
  -4  13   6        8.80       11.19      3.09 o 
  -3  13   6      167.62      178.37      9.52 o 
  -2  13   6        8.12        7.93      2.64 o 
  -1  13   6      130.64      132.82      6.51 o 
   0  13   6       63.75       59.37     11.78 o 
   1  13   6      122.98      124.39     10.75 o 
   2  13   6       15.80       17.06      3.10 o 
  -3  14   6       39.53       40.28      7.63 o 
  -2  14   6      423.65      438.78     16.02 o 
  -1  14   6        8.72        4.23      2.85 o 
   0  14   6      250.42      265.07     15.17 o 
   1  14   6      218.68      198.69     14.38 o 
  -3  15   6       66.83       82.92      6.26 o 
  -2  15   6        8.84        8.87      3.00 o 
  -1  15   6      325.87      356.59     19.44 o 
   0  15   6        0.03       -2.84      2.23 o 
   1  15   6       12.84        8.54      5.37 o 
  -2  16   6      198.33      212.28     14.23 o 
  -1  16   6        0.11        0.92      2.68 o 
   0  16   6       55.18       56.30     15.49 o 
  -1  17   6      136.41      146.21     11.22 o 
  -5   0   7       30.69       24.40      5.85 o 
  -3   0   7      357.62      389.94     24.26 o 
  -1   0   7      367.97      329.88     23.71 o 
   1   0   7        3.47        1.25      2.05 o 
   3   0   7      324.85      353.28     16.48 o 
  -5   1   7        0.17        0.13      2.17 o 
  -4   1   7      118.53      120.90      6.16 o 
  -3   1   7       15.81       15.84      2.88 o 
  -2   1   7       16.54       13.08      2.08 o 
  -1   1   7       32.62       37.22      4.97 o 
   0   1   7      499.12      503.70     23.58 o 
   1   1   7      116.86       55.80      6.32 o 
   2   1   7      176.00      171.32      6.78 o 
   3   1   7        0.05        1.03      2.11 o 
  -5   2   7      120.42      116.89      6.02 o 
  -4   2   7        8.77        4.63      2.18 o 
  -3   2   7      290.55      273.64      8.62 o 
  -2   2   7       52.78       56.45      3.46 o 
  -1   2   7      261.07      259.67     14.08 o 
   0   2   7       90.42       98.43      7.66 o 
   1   2   7      480.83      455.04     18.22 o 
   2   2   7       43.24       46.75      3.73 o 
   3   2   7       78.30       80.65      5.08 o 
  -5   3   7        0.04       -2.45      2.16 o 
  -4   3   7      370.15      329.25     12.50 o 
  -3   3   7       14.89       14.31      2.41 o 
  -2   3   7      234.52      237.93      7.72 o 
  -1   3   7        0.03       -1.46      2.23 o 
   0   3   7      140.28      148.83      9.71 o 
   1   3   7      355.70      351.23     15.12 o 
   2   3   7      193.29      192.00      7.34 o 
  -5   4   7       80.87       74.56      4.77 o 
  -4   4   7       15.86       14.42      2.68 o 
  -3   4   7      210.23      202.77      9.40 o 
  -2   4   7        0.05        1.61      1.70 o 
  -1   4   7      721.53      723.74     22.64 o 
   0   4   7       32.65       39.77      5.31 o 
   1   4   7      758.41      774.68     25.26 o 
   2   4   7        0.56        1.13      1.86 o 
  -5   5   7       16.41       14.27      2.83 o 
  -4   5   7      190.84      175.84      6.79 o 
  -3   5   7        0.31        1.04      2.26 o 
  -2   5   7      412.38      443.54     12.43 o 
  -1   5   7        2.14        2.74      1.89 o 
   0   5   7      202.65      186.63     11.27 o 
   1   5   7        0.31       -2.33      1.89 o 
   2   5   7      282.56      300.13     10.02 o 
  -4   6   7       21.51       16.11      2.77 o 
  -3   6   7      208.44      213.97      7.55 o 
  -2   6   7       59.10       62.44      3.84 o 
  -1   6   7      197.38      216.33      9.00 o 
   0   6   7       36.39       47.35      5.83 o 
   1   6   7      155.61      159.67      7.68 o 
   2   6   7       33.09       30.28      3.25 o 
  -4   7   7        0.78        0.95      3.84 o 
  -3   7   7        0.00       -1.54      1.87 o 
  -2   7   7      769.09      754.91     19.59 o 
  -1   7   7        6.50        5.85      2.31 o 
   0   7   7      190.82      204.74     12.88 o 
   1   7   7        4.07        2.07      3.32 o 
   2   7   7      226.06      229.35      8.36 o 
  -4   8   7       15.91        8.54      2.98 o 
  -3   8   7       25.67       23.44      2.87 o 
  -2   8   7       10.76        8.71      2.50 o 
  -1   8   7        6.98        6.93      2.17 o 
   0   8   7       22.91       22.24      4.32 o 
   1   8   7       70.67       66.39      5.16 o 
   2   8   7        0.99        2.69      2.09 o 
  -4   9   7       14.25       13.92      3.19 o 
  -3   9   7      103.76      112.49      6.03 o 
  -2   9   7      309.58      304.29     22.72 o 
  -1   9   7      119.18      120.10      6.33 o 
   0   9   7      514.29      528.78     47.18 o 
   1   9   7        1.15        0.67      2.16 o 
   2   9   7       28.47       32.45      4.67 o 
  -4  10   7       27.34       23.74      6.49 o 
  -3  10   7       33.51       38.41      5.59 o 
  -2  10   7        0.16        3.35      2.76 o 
  -1  10   7      341.12      344.14     31.06 o 
   0  10   7        9.68        5.23      2.48 o 
   1  10   7       57.52       52.99      4.69 o 
   2  10   7       36.60       37.76      4.00 o 
  -3  11   7       22.29       35.99      3.94 o 
  -2  11   7       61.46       70.22      6.46 o 
  -1  11   7       42.43       40.78      8.85 o 
   0  11   7      285.27      269.61     13.55 o 
   1  11   7       77.93       77.44      6.75 o 
  -3  12   7      307.61      309.24     11.27 o 
  -2  12   7       11.46       13.82      3.74 o 
  -1  12   7      204.19      217.59     11.10 o 
   0  12   7       13.34        8.85      4.90 o 
   1  12   7      338.86      330.51     15.25 o 
  -3  13   7       88.47       93.08      9.06 o 
  -2  13   7      199.60      201.63     10.90 o 
  -1  13   7       53.65       56.75      7.43 o 
   1  13   7        0.84        2.69      5.06 o 
  -1  14   7      238.35      266.02     16.28 o 
   0  14   7        0.48       -1.26      4.74 o 
  -1  15   7       15.76       15.02      5.22 o 
  -4   0   8      366.58      350.34     24.18 o 
  -2   0   8       23.48       18.34      5.85 o 
   0   0   8      561.92      590.53     38.88 o 
   2   0   8       45.31       40.46      8.69 o 
  -4   1   8        0.02        2.65      2.30 o 
  -3   1   8       79.29       79.92      4.52 o 
  -2   1   8        9.47        6.66      3.33 o 
  -1   1   8      205.94      210.06     12.57 o 
   0   1   8      171.00      175.66     11.34 o 
   1   1   8      504.58      497.81     24.14 o 
   2   1   8       87.40       86.23      6.35 o 
  -4   2   8      261.11      249.74      9.90 o 
  -3   2   8        4.04       -0.53      1.98 o 
  -2   2   8      222.54      205.16     12.63 o 
  -1   2   8        2.91       -0.84      2.39 o 
   0   2   8       61.56       76.64      7.76 o 
   1   2   8       50.94       49.32      6.31 o 
   2   2   8      160.62      162.17      8.42 o 
  -4   3   8       40.46       38.47      4.18 o 
  -3   3   8      261.71      256.37      8.51 o 
  -2   3   8       18.22       21.25      3.09 o 
  -1   3   8        3.74       -1.42      3.48 o 
   0   3   8      284.08      284.79     15.64 o 
   1   3   8      216.29      206.30     12.79 o 
   2   3   8        9.52       10.91      2.99 o 
  -4   4   8       90.44       81.11      7.15 o 
  -3   4   8        0.81        2.63      2.16 o 
  -2   4   8      447.54      456.13     15.74 o 
  -1   4   8       43.54       36.44      5.31 o 
   0   4   8      155.26      157.30     17.07 o 
   1   4   8       40.12       43.25      6.09 o 
  -4   5   8        2.40       -1.16      2.21 o 
  -3   5   8      213.20      206.44      7.48 o 
  -2   5   8       10.23        6.12      2.45 o 
  -1   5   8       86.96       95.11      8.72 o 
   0   5   8       15.59       17.03      4.16 o 
   1   5   8       51.35       49.85      6.42 o 
  -4   6   8        9.22        6.87      2.55 o 
  -3   6   8        5.84        4.56      2.27 o 
  -2   6   8      138.61      145.79      7.14 o 
  -1   6   8       27.17       30.64      5.04 o 
   0   6   8      280.28      276.36     24.82 o 
   1   6   8        8.55        8.57      3.72 o 
  -3   7   8       28.05       30.13      6.95 o 
  -2   7   8        0.17        0.51      2.22 o 
  -1   7   8      685.44      660.70     30.22 o 
   0   7   8        9.81       10.53      3.64 o 
   1   7   8       66.54       61.56      7.02 o 
  -3   8   8       31.03       25.87      4.62 o 
  -2   8   8      230.45      257.65     10.50 o 
  -1   8   8       40.13       40.35      5.85 o 
   0   8   8       24.37       23.20      4.63 o 
   1   8   8       11.25       18.30      4.90 o 
  -3   9   8       45.32       53.71      8.14 o 
  -2   9   8        3.94        3.76      2.34 o 
  -1   9   8      657.28      615.25     28.41 o 
   0   9   8        0.51        0.97      2.85 o 
   1   9   8       28.88       32.17      5.33 o 
  -3  10   8       10.31       22.09      6.32 o 
  -2  10   8       70.11       94.90      7.61 o 
  -1  10   8       63.52       61.80     11.06 o 
   0  10   8      269.73      275.23     15.38 o 
  -2  11   8       46.78       58.65      6.27 o 
  -1  11   8       37.38       31.14      8.38 o 
   0  11   8       22.20       21.02      7.27 o 
  -1  12   8        0.36       -6.88      4.58 o 
  -3   0   9       92.17       79.35     12.33 o 
  -1   0   9       31.00       27.66      7.27 o 
  -3   1   9       17.91        4.05      3.74 o 
  -2   1   9      129.12      117.21      9.39 o 
  -1   1   9       16.29        9.24      3.68 o 
   0   1   9      611.66      592.69     28.16 o 
  -3   2   9      115.18      101.60      9.82 o 
  -2   2   9        3.05        3.57      3.15 o 
  -1   2   9       68.70       58.86      6.92 o 
   0   2   9        0.08        0.30      2.84 o 
  -3   3   9       43.54       26.63      6.95 o 
  -2   3   9       28.27       22.52      4.86 o 
  -1   3   9        3.58        3.02      3.01 o 
   0   3   9        8.01        9.97      3.85 o 
  -3   4   9      148.89      136.43      7.54 o 
  -2   4   9       74.49       61.77     15.02 o 
  -1   4   9       85.12       83.66      8.43 o 
   0   4   9       37.12       41.16      6.08 o 
  -3   5   9        2.23        2.58      2.63 o 
  -2   5   9       64.41       66.79      7.66 o 
  -1   5   9       39.52       31.17      5.36 o 
   0   5   9       12.87        9.92      3.80 o 
  -2   6   9        0.42        0.96      3.18 o 
  -1   6   9      179.39      177.74     11.93 o 
  -2   7   9      400.94      377.49     20.16 o 
  -1   7   9        6.50        0.95      3.23 o 
                                                 
